# Supplementary material for: Field rates of Sivanto™ (flupyradifurone) and Transform® (sulfoxaflor) increase oxidative stress and induce apoptosis in honey bees (Apis mellifera L.)
Source: PLoS One. 2020 May 21;15(5):e0233033. doi: 10.1371/journal.pone.0233033 (PMC7241780; doi:10.1371/journal.pone.0233033)
Supplement: S1 Data — (XLSX) [file pone.0233033.s001.xlsx]

## Sheet: caspase3
6 hours studies	fluorescence/50ul	fluorescence/ug	logx+1	datasets	10 day studies	fluorescence/50ul	fluorescence/ug	logx+1	datasets	Ratio	T/C	Average fold change	SD	SE	Ratio	S/C	Average fold change	SD	SE
C1	226076	2108.59	4.32399	average	C1	435766	3652.69	4.56261	average	6 hours studies	1.89261	1.31719	0.249906	0.0883552	10 day study	1.10109	1.3542	0.258556	0.0914135
C1	408516	4039.38	4.60631	3167.55	C1	457048	3755.02	4.57461	3302.83		1.43111					1.52128
C2	331489	3313.23	4.52025		C2	415211	3678.23	4.56564			1.24749					1.13176
C2	325460	3218.13	4.5076	sd	C2	406957	3401.7	4.5317	sd		1.21372					1.15244
C3	326123	3281.47	4.51607	0.0782899	C3	356854	3180.04	4.50243	0.0590263		1.10733					1.16765
C3	316014	3142.85	4.49732		C3	391076	3399.18	4.53137			1.22803					1.34814
C4	315779	3094.36	4.49057	se	C4	305067	2640.13	4.42163	se		1.23983					1.66117
C4	321991	3142.4	4.49726	0.0276796	C4	316280	2715.63	4.43387	0.0208689		1.1774					1.75009
S1	524968	4450.14	4.64837	average	S1	439932	4021.93	4.60443	average	Ratio	S/C	Average fold change	SD	SE
S1	430547	3819.73	4.58203	3633.26	S1	597236	5712.44	4.75682	4406.45	6 hours studies	2.11048	1.19474	0.373659	0.132108
S2	394981	3517.2	4.5462		S2	424129	4162.89	4.61939			0.945622
S2	398717	3542.58	4.54932	sd	S2	408230	3920.26	4.59332	sd		1.06156
S3	396763	3559.48	4.55139	0.0409563	S3	403685	3713.18	4.56975	0.0588748		1.10082
S3	368645	3372.78	4.52799		S3	482164	4582.58	4.66111			1.08472
S4	361687	3286.57	4.51674	se	S4	455236	4385.7	4.64204	se		1.07316
S4	361613	3517.64	4.54625	0.0144803	S4	496090	4752.58	4.67693	0.0208154		1.06212
											1.11941
T1	460798	3990.74	4.60105	average
T1	639068	5780.81	4.76199	4105.02									log transformed
T2	450383	4133.22	4.61629
T2	427893	3905.92	4.59172	sd
T3	397461	3633.65	4.56034	0.0643498
T3	418309	3859.53	4.58653
T4	421245	3836.48	4.58393	se
T4	419809	3699.84	4.56818	0.0227511

## Sheet: ros
10 days study	ros uM/50ul	ros uM/ul per ug of protein	datasets	6 hour study	ros uM/50ul	ros uM/ul per ug of protein	datasets	Ratio	S/C	Average fold change	SD	SE	Ratio	S/C	Average fold change	SD	SE
C1	94.2142	0.159104	average	C1	108.273	0.498894	average	10 day study	3.5469	1.97516	0.921137	0.325671	6 hours studies	1.85907	2.19825	0.667101	0.235856
C1	85.6122	0.241965	0.345333	C1	97.4653	0.51548	0.479905		2.53064					1.84706
C2	75.6151	0.212402		C2	89.0838	0.450385			2.73221					1.5528
C2	88.0982	0.295963	sd	C2	88.4976	0.457503	sd		1.97645					1.73751
C3	77.6391	0.504318	0.136238	C3	81.1153	0.415211	0.0365063		1.20756					1.63612
C3	73.6577	0.438975		C3	92.4295	0.493193			1.41008					3.18731
C4	79.1867	0.51139	se	C4	90.9353	0.484557	se		0.712337					2.79447
C4	83.6846	0.398547	0.0481674	C4	99.6175	0.52402	0.0129069		1.68506					2.97169
S1	127.466	0.564327	average	S1	209.73	0.927481	average			Ratio	T/C	Average fold change	SD	SE	Transform tested in the 6-hours contact exposure study only
S1	121.508	0.612327	0.57735	S1	215.667	0.95212	1.06706			6 hours studies	2.46356	2.46759	0.146804	0.0519031
S2	117.687	0.580327		S2	142.006	0.699358					2.28712
S2	115.776	0.584956	sd	S2	154.683	0.794917	sd				2.41805
S3	118.66	0.608996	0.0913788	S3	124.266	0.679337	0.372223				2.48812
S3	115.846	0.618988		S3	221.445	1.57196					2.68989
S4	117.075	0.364282	se	S4	198.737	1.35408	se				2.41363
S4	131.199	0.671577	0.0323073	S4	229.351	1.55722	0.131601				2.66631
											2.31404
				T1	240.58	1.22906	average
				T1	228.961	1.17896	1.1809
				T2	209.684	1.08905
				T2	222.528	1.13832	sd
				T3	220.483	1.11688	0.0655796
				T3	232.247	1.19039
				T4	253.394	1.29198	se
				T4	242.489	1.2126	0.0231859

## Sheet: survival
Days	Control	Sivanto		Hours	Control	Sivanto	Transform		Hours	Control	Sivanto	Transform
0	0	0		1	1	1	1		1	148	147	136
0	0	0		1	1	1	1		1	150	145	133
0	0	0		1	0	1	1		1	150	147	140
0	0	0		1	0	0	1		1	149	146	139
0	0	0		1	0	0	1		2	146	147	56
0	0	0		1	0	0	1		2	149	141	61
0	0	0		1	0	0	1		2	150	144	51
0	0	0		1	0	0	1		2	148	141	66
0	0	0		1	0	0	1		3	146	147	22
0	0	0		1	0	0	1		3	149	140	47
0	0	0		1	0	0	1		3	149	145	20
0	0	0		1	0	0	1		3	147	137	43
0	0	0		1	0	0	1		4	146	146	20
0	0	0		1	0	0	1		4	148	136	17
0	0	0		1	0	0	0		4	149	136	19
0	0	0		1	0	0	0		4	147	134	25
0	0	0		1	0	0	0		5	146	146	13
0	0	0		1	0	0	0		5	147	134	14
0	0	0		1	0	0	0		5	149	121	10
0	0	0		1	0	0	0		5	147	133	16
0	0	0		1	0	0	0		6	146	146	11
0	0	0		1	0	0	0		6	147	134	12
0	0	0		1	0	0	0		6	148	120	10
0	0	0		1	0	0	0		6	147	133	10
0	0	0		1	0	0	0
0	0	0		1	0	0	0
0	0	0		1	0	0	0
0	0	0		1	0	0	0
0	0	0		1	0	0	0
0	0	0		1	0	0	0
0	0	0		1	0	0	0
0	0	0		1	0	0	0
0	0	0		1	0	0	0
0	0	0		1	0	0	0
0	0	0		1	0	0	0
0	0	0		1	0	0	0
0	0	0		1	0	0	0
0	0	0		1	0	0	0
0	0	0		1	0	0	0
0	0	0		1	0	0	0
0	0	0		1	0	0	0
0	0	0		1	0	0	0
0	0	0		1	0	0	0
0	0	0		1	0	0	0
0	0	0		1	0	0	0
0	0	0		1	0	0	0
0	0	0		1	0	0	0
0	0	0		1	0	0	0
0	0	0		1	0	0	0
0	0	0		1	0	0	0
0	0	0		1	0	0	0
0	0	0		1	0	0	0
0	0	0		1	0	0	0
0	0	0		1	0	0	0
0	0	0		1	0	0	0
0	0	0		1	0	0	0
0	0	0		1	0	0	0
0	0	0		1	0	0	0
0	0	0		1	0	0	0
0	0	0		1	0	0	0
0	0	0		1	0	0	0
0	0	0		1	0	0	0
0	0	0		1	0	0	0
0	0	0		1	0	0	0
0	0	0		1	0	0	0
0	0	0		1	0	0	0
0	0	0		1	0	0	0
0	0	0		1	0	0	0
0	0	0		1	0	0	0
0	0	0		1	0	0	0
0	0	0		1	0	0	0
0	0	0		1	0	0	0
0	0	0		1	0	0	0
0	0	0		1	0	0	0
0	0	0		1	0	0	0
0	0	0		1	0	0	0
0	0	0		1	0	0	0
0	0	0		1	0	0	0
0	0	0		1	0	0	0
0	0	0		1	0	0	0
0	0	0		1	0	0	0
0	0	0		1	0	0	0
0	0	0		1	0	0	0
0	0	0		1	0	0	0
0	0	0		1	0	0	0
0	0	0		1	0	0	0
0	0	0		1	0	0	0
0	0	0		1	0	0	0
0	0	0		1	0	0	0
0	0	0		1	0	0	0
0	0	0		1	0	0	0
0	0	0		1	0	0	0
0	0	0		1	0	0	0
0	0	0		1	0	0	0
0	0	0		1	0	0	0
0	0	0		1	0	0	0
0	0	0		1	0	0	0
0	0	0		1	0	0	0
0	0	0		1	0	0	0
0	0	0		1	0	0	0
0	0	0		1	0	0	0
0	0	0		1	0	0	0
0	0	0		1	0	0	0
0	0	0		1	0	0	0
0	0	0		1	0	0	0
0	0	0		1	0	0	0
0	0	0		1	0	0	0
0	0	0		1	0	0	0
0	0	0		1	0	0	0
0	0	0		1	0	0	0
0	0	0		1	0	0	0
0	0	0		1	0	0	0
0	0	0		1	0	0	0
0	0	0		1	0	0	0
0	0	0		1	0	0	0
0	0	0		1	0	0	0
0	0	0		1	0	0	0
0	0	0		1	0	0	0
0	0	0		1	0	0	0
0	0	0		1	0	0	0
0	0	0		1	0	0	0
0	0	0		1	0	0	0
0	0	0		1	0	0	0
0	0	0		1	0	0	0
0	0	0		1	0	0	0
0	0	0		1	0	0	0
0	0	0		1	0	0	0
0	0	0		1	0	0	0
0	0	0		1	0	0	0
0	0	0		1	0	0	0
0	0	0		1	0	0	0
0	0	0		1	0	0	0
0	0	0		1	0	0	0
0	0	0		1	0	0	0
0	0	0		1	0	0	0
0	0	0		1	0	0	0
0	0	0		1	0	0	0
0	0	0		1	0	0	0
0	0	0		1	0	0	0
0	0	0		1	0	0	0
0	0	0		1	0	0	0
0	0	0		1	0	0	0
0	0	0		1	0	0	0
0	0	0		1	0	0	0
0	0	0		1	0	0	0
0	0	0		1	0	0	0
0	0	0		1	0	0	0
0	0	0		1	0	0	0
0	0	0		1	0	0	0
0	0	0		1	0	1	1
0	0	0		1	0	1	1
0	0	0		1	0	1	1
0	0	0		1	0	1	1
0	0	0		1	0	1	1
0	0	0		1	0	0	1
0	0	0		1	0	0	1
0	0	0		1	0	0	1
0	0	0		1	0	0	1
0	0	0		1	0	0	1
0	0	0		1	0	0	1
0	0	0		1	0	0	1
0	0	0		1	0	0	1
0	0	0		1	0	0	1
0	0	0		1	0	0	1
0	0	0		1	0	0	1
0	0	0		1	0	0	1
0	0	0		1	0	0	0
0	0	0		1	0	0	0
0	0	0		1	0	0	0
0	0	0		1	0	0	0
0	0	0		1	0	0	0
0	0	0		1	0	0	0
0	0	0		1	0	0	0
0	0	0		1	0	0	0
0	0	0		1	0	0	0
0	0	0		1	0	0	0
0	0	0		1	0	0	0
0	0	0		1	0	0	0
0	0	0		1	0	0	0
0	0	0		1	0	0	0
0	0	0		1	0	0	0
0	0	0		1	0	0	0
0	0	0		1	0	0	0
0	0	0		1	0	0	0
0	0	0		1	0	0	0
0	0	0		1	0	0	0
0	0	0		1	0	0	0
0	0	0		1	0	0	0
0	0	0		1	0	0	0
0	0	0		1	0	0	0
0	0	0		1	0	0	0
0	0	0		1	0	0	0
0	0	0		1	0	0	0
0	0	0		1	0	0	0
0	0	0		1	0	0	0
0	0	0		1	0	0	0
0	0	0		1	0	0	0
0	0	0		1	0	0	0
0	0	0		1	0	0	0
0	0	0		1	0	0	0
0	0	0		1	0	0	0
0	0	0		1	0	0	0
0	0	0		1	0	0	0
0	0	0		1	0	0	0
0	0	0		1	0	0	0
0	0	0		1	0	0	0
0	0	0		1	0	0	0
0	0	0		1	0	0	0
0	0	0		1	0	0	0
0	0	0		1	0	0	0
0	0	0		1	0	0	0
0	0	0		1	0	0	0
0	0	0		1	0	0	0
0	0	0		1	0	0	0
0	0	0		1	0	0	0
0	0	0		1	0	0	0
0	0	0		1	0	0	0
0	0	0		1	0	0	0
0	0	0		1	0	0	0
0	0	0		1	0	0	0
0	0	0		1	0	0	0
0	0	0		1	0	0	0
0	0	0		1	0	0	0
0	0	0		1	0	0	0
0	0	0		1	0	0	0
0	0	0		1	0	0	0
0	0	0		1	0	0	0
0	0	0		1	0	0	0
0	0	0		1	0	0	0
0	0	0		1	0	0	0
0	0	0		1	0	0	0
0	0	0		1	0	0	0
0	0	0		1	0	0	0
0	0	0		1	0	0	0
0	0	0		1	0	0	0
0	0	0		1	0	0	0
0	0	0		1	0	0	0
0	0	0		1	0	0	0
0	0	0		1	0	0	0
0	0	0		1	0	0	0
0	0	0		1	0	0	0
0	0	0		1	0	0	0
0	0	0		1	0	0	0
0	0	0		1	0	0	0
0	0	0		1	0	0	0
0	0	0		1	0	0	0
0	0	0		1	0	0	0
0	0	0		1	0	0	0
0	0	0		1	0	0	0
0	0	0		1	0	0	0
0	0	0		1	0	0	0
0	0	0		1	0	0	0
0	0	0		1	0	0	0
0	0	0		1	0	0	0
0	0	0		1	0	0	0
0	0	0		1	0	0	0
0	0	0		1	0	0	0
0	0	0		1	0	0	0
0	0	0		1	0	0	0
0	0	0		1	0	0	0
0	0	0		1	0	0	0
0	0	0		1	0	0	0
0	0	0		1	0	0	0
0	0	0		1	0	0	0
0	0	0		1	0	0	0
0	0	0		1	0	0	0
0	0	0		1	0	0	0
0	0	0		1	0	0	0
0	0	0		1	0	0	0
0	0	0		1	0	0	0
0	0	0		1	0	0	0
0	0	0		1	0	0	0
0	0	0		1	0	0	0
0	0	0		1	0	0	0
0	0	0		1	0	0	0
0	0	0		1	0	0	0
0	0	0		1	0	0	0
0	0	0		1	0	0	0
0	0	0		1	0	0	0
0	0	0		1	0	0	0
0	0	0		1	0	0	0
0	0	0		1	0	0	0
0	0	0		1	0	0	0
0	0	0		1	0	0	0
0	0	0		1	0	0	0
0	0	0		1	0	0	0
0	0	0		1	0	0	0
0	0	0		1	0	0	0
0	0	0		1	0	0	0
0	0	0		1	0	0	0
0	0	0		1	0	0	0
0	0	0		1	0	0	0
0	0	0		1	0	0	0
0	0	0		1	0	0	0
0	0	0		1	0	0	0
0	0	0		1	0	0	0
0	0	0		1	0	0	0
0	0	0		1	0	0	0
0	0	0		1	0	0	0
0	0	0		1	0	1	1
0	0	0		1	0	1	1
0	0	0		1	0	1	1
0	0	0		1	0	0	1
0	0	0		1	0	0	1
0	0	0		1	0	0	1
0	0	0		1	0	0	1
0	0	0		1	0	0	1
0	0	0		1	0	0	1
0	0	0		1	0	0	1
0	0	0		1	0	0	0
0	0	0		1	0	0	0
0	0	0		1	0	0	0
0	0	0		1	0	0	0
0	0	0		1	0	0	0
0	0	0		1	0	0	0
0	0	0		1	0	0	0
0	0	0		1	0	0	0
0	0	0		1	0	0	0
0	0	0		1	0	0	0
0	0	0		1	0	0	0
0	0	0		1	0	0	0
0	0	0		1	0	0	0
0	0	0		1	0	0	0
0	0	0		1	0	0	0
0	0	0		1	0	0	0
0	0	0		1	0	0	0
0	0	0		1	0	0	0
0	0	0		1	0	0	0
0	0	0		1	0	0	0
0	0	0		1	0	0	0
0	0	0		1	0	0	0
0	0	0		1	0	0	0
0	0	0		1	0	0	0
0	0	0		1	0	0	0
0	0	0		1	0	0	0
0	0	0		1	0	0	0
0	0	0		1	0	0	0
0	0	0		1	0	0	0
0	0	0		1	0	0	0
0	0	0		1	0	0	0
0	0	0		1	0	0	0
0	0	0		1	0	0	0
0	0	0		1	0	0	0
0	0	0		1	0	0	0
0	0	0		1	0	0	0
0	0	0		1	0	0	0
0	0	0		1	0	0	0
0	0	0		1	0	0	0
0	0	0		1	0	0	0
0	0	0		1	0	0	0
0	0	0		1	0	0	0
0	0	0		1	0	0	0
0	0	0		1	0	0	0
0	0	0		1	0	0	0
0	0	0		1	0	0	0
0	0	0		1	0	0	0
0	0	0		1	0	0	0
0	0	0		1	0	0	0
0	0	0		1	0	0	0
0	0	0		1	0	0	0
0	0	0		1	0	0	0
0	0	0		1	0	0	0
0	0	0		1	0	0	0
0	0	0		1	0	0	0
0	0	0		1	0	0	0
0	0	0		1	0	0	0
0	0	0		1	0	0	0
0	0	0		1	0	0	0
0	0	0		1	0	0	0
0	0	0		1	0	0	0
0	0	0		1	0	0	0
0	0	0		1	0	0	0
0	0	0		1	0	0	0
0	0	0		1	0	0	0
0	0	0		1	0	0	0
0	0	0		1	0	0	0
0	0	0		1	0	0	0
0	0	0		1	0	0	0
0	0	0		1	0	0	0
0	0	0		1	0	0	0
0	0	0		1	0	0	0
0	0	0		1	0	0	0
0	0	0		1	0	0	0
0	0	0		1	0	0	0
0	0	0		1	0	0	0
0	0	0		1	0	0	0
0	0	0		1	0	0	0
0	0	0		1	0	0	0
0	0	0		1	0	0	0
0	0	0		1	0	0	0
0	0	0		1	0	0	0
0	0	0		1	0	0	0
0	0	0		1	0	0	0
0	0	0		1	0	0	0
0	0	0		1	0	0	0
0	0	0		1	0	0	0
0	0	0		1	0	0	0
0	0	0		1	0	0	0
0	0	0		1	0	0	0
0	0	0		1	0	0	0
0	0	0		1	0	0	0
0	0	0		1	0	0	0
0	0	0		1	0	0	0
0	0	0		1	0	0	0
0	0	0		1	0	0	0
0	0	0		1	0	0	0
0	0	0		1	0	0	0
0	0	0		1	0	0	0
0	0	0		1	0	0	0
0	0	0		1	0	0	0
0	0	0		1	0	0	0
0	0	0		1	0	0	0
0	0	0		1	0	0	0
0	0	0		1	0	0	0
0	0	0		1	0	0	0
0	0	0		1	0	0	0
0	0	0		1	0	0	0
0	0	0		1	0	0	0
0	0	0		1	0	0	0
0	0	0		1	0	0	0
0	0	0		1	0	0	0
0	0	0		1	0	0	0
0	0	0		1	0	0	0
0	0	0		1	0	0	0
0	0	0		1	0	0	0
0	0	0		1	0	0	0
0	0	0		1	0	0	0
0	0	0		1	0	0	0
0	0	0		1	0	0	0
0	0	0		1	0	0	0
0	0	0		1	0	0	0
0	0	0		1	0	0	0
0	0	0		1	0	0	0
0	0	0		1	0	0	0
0	0	0		1	0	0	0
0	0	0		1	0	0	0
0	0	0		1	0	0	0
0	0	0		1	0	0	0
0	0	0		1	0	0	0
0	0	0		1	0	0	0
0	0	0		1	0	0	0
0	0	0		1	0	0	0
0	0	0		1	0	0	0
0	0	0		1	0	0	0
0	0	0		1	0	0	0
0	0	0		1	0	0	0
0	0	0		1	0	0	0
0	0	0		1	0	0	0
0	0	0		1	0	0	0
0	0	0		1	0	1	1
0	0	0		1	0	1	1
0	0	0		1	0	1	1
0	0	0		1	0	1	1
0	0	0		1	0	0	1
0	0	0		1	0	0	1
0	0	0		1	0	0	1
0	0	0		1	0	0	1
0	0	0		1	0	0	1
0	0	0		1	0	0	1
0	0	0		1	0	0	1
0	0	0		1	0	0	0
0	0	0		1	0	0	0
0	0	0		1	0	0	0
0	0	0		1	0	0	0
0	0	0		1	0	0	0
0	0	0		1	0	0	0
0	0	0		1	0	0	0
0	0	0		1	0	0	0
0	0	0		1	0	0	0
0	0	0		1	0	0	0
0	0	0		1	0	0	0
0	0	0		1	0	0	0
0	0	0		1	0	0	0
0	0	0		1	0	0	0
0	0	0		1	0	0	0
0	0	0		1	0	0	0
0	0	0		1	0	0	0
0	0	0		1	0	0	0
0	0	0		1	0	0	0
0	0	0		1	0	0	0
0	0	0		1	0	0	0
0	0	0		1	0	0	0
0	0	0		1	0	0	0
0	0	0		1	0	0	0
0	0	0		1	0	0	0
0	0	0		1	0	0	0
0	0	0		1	0	0	0
0	0	0		1	0	0	0
0	0	0		1	0	0	0
0	0	0		1	0	0	0
0	0	0		1	0	0	0
0	0	0		1	0	0	0
0	0	0		1	0	0	0
0	0	0		1	0	0	0
0	0	0		1	0	0	0
0	0	0		1	0	0	0
0	0	0		1	0	0	0
0	0	0		1	0	0	0
0	0	0		1	0	0	0
0	0	0		1	0	0	0
0	0	0		1	0	0	0
0	0	0		1	0	0	0
0	0	0		1	0	0	0
0	0	0		1	0	0	0
0	0	0		1	0	0	0
0	0	0		1	0	0	0
0	0	0		1	0	0	0
0	0	0		1	0	0	0
0	0	0		1	0	0	0
0	0	0		1	0	0	0
0	0	0		1	0	0	0
0	0	0		1	0	0	0
0	0	0		1	0	0	0
0	0	0		1	0	0	0
0	0	0		1	0	0	0
0	0	0		1	0	0	0
0	0	0		1	0	0	0
0	0	0		1	0	0	0
0	0	0		1	0	0	0
0	0	0		1	0	0	0
0	0	0		1	0	0	0
0	0	0		1	0	0	0
0	0	0		1	0	0	0
0	0	0		1	0	0	0
0	0	0		1	0	0	0
0	0	0		1	0	0	0
0	0	0		1	0	0	0
0	0	0		1	0	0	0
0	0	0		1	0	0	0
0	0	0		1	0	0	0
0	0	0		1	0	0	0
0	0	0		1	0	0	0
0	0	0		1	0	0	0
0	0	0		1	0	0	0
0	0	0		1	0	0	0
0	0	0		1	0	0	0
0	0	0		1	0	0	0
0	0	0		1	0	0	0
0	0	0		1	0	0	0
0	0	0		1	0	0	0
0	0	0		1	0	0	0
0	0	0		1	0	0	0
0	0	0		1	0	0	0
0	0	0		1	0	0	0
0	0	0		1	0	0	0
0	0	0		1	0	0	0
0	0	0		1	0	0	0
0	0	0		1	0	0	0
0	0	0		1	0	0	0
0	0	0		1	0	0	0
0	0	0		1	0	0	0
0	0	0		1	0	0	0
0	0	0		1	0	0	0
0	0	0		1	0	0	0
0	0	0		1	0	0	0
0	0	0		1	0	0	0
0	0	0		1	0	0	0
0	0	0		1	0	0	0
0	0	0		1	0	0	0
0	0	0		1	0	0	0
0	0	0		1	0	0	0
0	0	0		1	0	0	0
0	0	0		1	0	0	0
0	0	0		1	0	0	0
0	0	0		1	0	0	0
0	0	0		1	0	0	0
0	0	0		1	0	0	0
0	0	0		1	0	0	0
0	0	0		1	0	0	0
0	0	0		1	0	0	0
0	0	0		1	0	0	0
0	0	0		1	0	0	0
0	0	0		1	0	0	0
0	0	0		1	0	0	0
0	0	0		1	0	0	0
0	0	0		1	0	0	0
0	0	0		1	0	0	0
0	0	0		1	0	0	0
0	0	0		1	0	0	0
0	0	0		1	0	0	0
0	0	0		1	0	0	0
0	0	0		1	0	0	0
0	0	0		1	0	0	0
0	0	0		1	0	0	0
0	0	0		1	0	0	0
0	0	0		1	0	0	0
0	0	0		1	0	0	0
0	0	0		1	0	0	0
0	0	0		1	0	0	0
0	0	0		1	0	0	0
0	0	0		1	0	0	0
0	0	0		1	0	0	0
0	0	0		1	0	0	0
0	0	0		1	0	0	0
0	0	0		1	0	0	0
0	0	0		1	0	0	0
0	0	0		1	0	0	0
0	0	0		1	0	0	0
0	0	0		1	1	0	0
1	1	1		2	1	1	1
1	1	1		2	1	1	1
1	1	1		2	1	1	1
1	1	1		2	1	0	1
1	1	1		2	0	0	1
1	1	1		2	0	0	1
1	1	1		2	0	0	1
1	1	1		2	0	0	1
1	0	1		2	0	0	1
1	0	0		2	0	0	1
1	0	0		2	0	0	1
1	0	0		2	0	0	1
1	0	0		2	0	0	1
1	0	0		2	0	0	1
1	0	0		2	0	0	1
1	0	0		2	0	0	1
1	0	0		2	0	0	1
1	0	0		2	0	0	1
1	0	0		2	0	0	1
1	0	0		2	0	0	1
1	0	0		2	0	0	1
1	0	0		2	0	0	1
1	0	0		2	0	0	1
1	0	0		2	0	0	1
1	0	0		2	0	0	1
1	0	0		2	0	0	1
1	0	0		2	0	0	1
1	0	0		2	0	0	1
1	0	0		2	0	0	1
1	0	0		2	0	0	1
1	0	0		2	0	0	1
1	0	0		2	0	0	1
1	0	0		2	0	0	1
1	0	0		2	0	0	1
1	0	0		2	0	0	1
1	0	0		2	0	0	1
1	0	0		2	0	0	1
1	0	0		2	0	0	1
1	0	0		2	0	0	1
1	0	0		2	0	0	1
1	0	0		2	0	0	1
1	0	0		2	0	0	1
1	0	0		2	0	0	1
1	0	0		2	0	0	1
1	0	0		2	0	0	1
1	0	0		2	0	0	1
1	0	0		2	0	0	1
1	0	0		2	0	0	1
1	0	0		2	0	0	1
1	0	0		2	0	0	1
1	0	0		2	0	0	1
1	0	0		2	0	0	1
1	0	0		2	0	0	1
1	0	0		2	0	0	1
1	0	0		2	0	0	1
1	0	0		2	0	0	1
1	0	0		2	0	0	1
1	0	0		2	0	0	1
1	0	0		2	0	0	1
1	0	0		2	0	0	1
1	0	0		2	0	0	1
1	0	0		2	0	0	1
1	0	0		2	0	0	1
1	0	0		2	0	0	1
1	0	0		2	0	0	1
1	0	0		2	0	0	1
1	0	0		2	0	0	1
1	0	0		2	0	0	1
1	0	0		2	0	0	1
1	0	0		2	0	0	1
1	0	0		2	0	0	1
1	0	0		2	0	0	1
1	0	0		2	0	0	1
1	0	0		2	0	0	1
1	0	0		2	0	0	1
1	0	0		2	0	0	1
1	0	0		2	0	0	1
1	0	0		2	0	0	1
1	0	0		2	0	0	1
1	0	0		2	0	0	1
1	0	0		2	0	0	1
1	0	0		2	0	0	1
1	0	0		2	0	0	1
1	0	0		2	0	0	1
1	0	0		2	0	0	1
1	0	0		2	0	0	1
1	0	0		2	0	0	1
1	0	0		2	0	0	1
1	0	0		2	0	0	1
1	0	0		2	0	0	1
1	0	0		2	0	0	1
1	0	0		2	0	0	1
1	0	0		2	0	0	1
1	0	0		2	0	0	0
1	0	0		2	0	0	0
1	0	0		2	0	0	0
1	0	0		2	0	0	0
1	0	0		2	0	0	0
1	0	0		2	0	0	0
1	0	0		2	0	0	0
1	0	0		2	0	0	0
1	0	0		2	0	0	0
1	0	0		2	0	0	0
1	0	0		2	0	0	0
1	0	0		2	0	0	0
1	0	0		2	0	0	0
1	0	0		2	0	0	0
1	0	0		2	0	0	0
1	0	0		2	0	0	0
1	0	0		2	0	0	0
1	0	0		2	0	0	0
1	0	0		2	0	0	0
1	0	0		2	0	0	0
1	0	0		2	0	0	0
1	0	0		2	0	0	0
1	0	0		2	0	0	0
1	0	0		2	0	0	0
1	0	0		2	0	0	0
1	0	0		2	0	0	0
1	0	0		2	0	0	0
1	0	0		2	0	0	0
1	0	0		2	0	0	0
1	0	0		2	0	0	0
1	0	0		2	0	0	0
1	0	0		2	0	0	0
1	0	0		2	0	0	0
1	0	0		2	0	0	0
1	0	0		2	0	0	0
1	0	0		2	0	0	0
1	0	0		2	0	0	0
1	0	0		2	0	0	0
1	0	0		2	0	0	0
1	0	0		2	0	0	0
1	0	0		2	0	0	0
1	0	0		2	0	0	0
1	0	0		2	0	0	0
1	0	0		2	0	0	0
1	0	0		2	0	0	0
1	0	0		2	0	0	0
1	0	0		2	0	0	0
1	0	0		2	0	0	0
1	0	0		2	0	0	0
1	0	0		2	0	0	0
1	0	0		2	0	0	0
1	0	0		2	0	0	0
1	0	0		2	0	0	0
1	0	0		2	0	0	0
1	0	0		2	0	0	0
1	0	0		2	0	0	0
1	1	1		2	1	1	1
1	1	1		2	0	1	1
1	1	1		2	0	1	1
1	1	1		2	0	1	1
1	1	1		2	0	1	1
1	1	1		2	0	1	1
1	1	1		2	0	1	1
1	1	1		2	0	1	1
1	1	1		2	0	1	1
1	1	1		2	0	0	1
1	1	1		2	0	0	1
1	1	1		2	0	0	1
1	0	1		2	0	0	1
1	0	1		2	0	0	1
1	0	1		2	0	0	1
1	0	1		2	0	0	1
1	0	1		2	0	0	1
1	0	1		2	0	0	1
1	0	1		2	0	0	1
1	0	1		2	0	0	1
1	0	1		2	0	0	1
1	0	1		2	0	0	1
1	0	1		2	0	0	1
1	0	1		2	0	0	1
1	0	1		2	0	0	1
1	0	1		2	0	0	1
1	0	1		2	0	0	1
1	0	1		2	0	0	1
1	0	1		2	0	0	1
1	0	1		2	0	0	1
1	0	1		2	0	0	1
1	0	1		2	0	0	1
1	0	1		2	0	0	1
1	0	1		2	0	0	1
1	0	1		2	0	0	1
1	0	1		2	0	0	1
1	0	1		2	0	0	1
1	0	1		2	0	0	1
1	0	1		2	0	0	1
1	0	1		2	0	0	1
1	0	1		2	0	0	1
1	0	1		2	0	0	1
1	0	1		2	0	0	1
1	0	1		2	0	0	1
1	0	1		2	0	0	1
1	0	1		2	0	0	1
1	0	1		2	0	0	1
1	0	1		2	0	0	1
1	0	1		2	0	0	1
1	0	1		2	0	0	1
1	0	1		2	0	0	1
1	0	1		2	0	0	1
1	0	1		2	0	0	1
1	0	1		2	0	0	1
1	0	1		2	0	0	1
1	0	1		2	0	0	1
1	0	1		2	0	0	1
1	0	1		2	0	0	1
1	0	1		2	0	0	1
1	0	1		2	0	0	1
1	0	0		2	0	0	1
1	0	0		2	0	0	1
1	0	0		2	0	0	1
1	0	0		2	0	0	1
1	0	0		2	0	0	1
1	0	0		2	0	0	1
1	0	0		2	0	0	1
1	0	0		2	0	0	1
1	0	0		2	0	0	1
1	0	0		2	0	0	1
1	0	0		2	0	0	1
1	0	0		2	0	0	1
1	0	0		2	0	0	1
1	0	0		2	0	0	1
1	0	0		2	0	0	1
1	0	0		2	0	0	1
1	0	0		2	0	0	1
1	0	0		2	0	0	1
1	0	0		2	0	0	1
1	0	0		2	0	0	1
1	0	0		2	0	0	1
1	0	0		2	0	0	1
1	0	0		2	0	0	1
1	0	0		2	0	0	1
1	0	0		2	0	0	1
1	0	0		2	0	0	1
1	0	0		2	0	0	1
1	0	0		2	0	0	1
1	0	0		2	0	0	1
1	0	0		2	0	0	0
1	0	0		2	0	0	0
1	0	0		2	0	0	0
1	0	0		2	0	0	0
1	0	0		2	0	0	0
1	0	0		2	0	0	0
1	0	0		2	0	0	0
1	0	0		2	0	0	0
1	0	0		2	0	0	0
1	0	0		2	0	0	0
1	0	0		2	0	0	0
1	0	0		2	0	0	0
1	0	0		2	0	0	0
1	0	0		2	0	0	0
1	0	0		2	0	0	0
1	0	0		2	0	0	0
1	0	0		2	0	0	0
1	0	0		2	0	0	0
1	0	0		2	0	0	0
1	0	0		2	0	0	0
1	0	0		2	0	0	0
1	0	0		2	0	0	0
1	0	0		2	0	0	0
1	0	0		2	0	0	0
1	0	0		2	0	0	0
1	0	0		2	0	0	0
1	0	0		2	0	0	0
1	0	0		2	0	0	0
1	0	0		2	0	0	0
1	0	0		2	0	0	0
1	0	0		2	0	0	0
1	0	0		2	0	0	0
1	0	0		2	0	0	0
1	0	0		2	0	0	0
1	0	0		2	0	0	0
1	0	0		2	0	0	0
1	0	0		2	0	0	0
1	0	0		2	0	0	0
1	0	0		2	0	0	0
1	0	0		2	0	0	0
1	0	0		2	0	0	0
1	0	0		2	0	0	0
1	0	0		2	0	0	0
1	0	0		2	0	0	0
1	0	0		2	0	0	0
1	0	0		2	0	0	0
1	0	0		2	0	0	0
1	0	0		2	0	0	0
1	0	0		2	0	0	0
1	0	0		2	0	0	0
1	0	0		2	0	0	0
1	0	0		2	0	0	0
1	0	0		2	0	0	0
1	0	0		2	0	0	0
1	0	0		2	0	0	0
1	0	0		2	0	0	0
1	0	0		2	0	0	0
1	0	0		2	0	0	0
1	0	0		2	0	0	0
1	0	0		2	0	0	0
1	0	0		2	0	0	0
1	1	1		2	0	1	1
1	1	1		2	0	1	1
1	1	1		2	0	1	1
1	1	1		2	0	1	1
1	1	1		2	0	1	1
1	1	1		2	0	1	1
1	1	1		2	0	0	1
1	1	1		2	0	0	1
1	1	1		2	0	0	1
1	0	1		2	0	0	1
1	0	1		2	0	0	1
1	0	1		2	0	0	1
1	0	1		2	0	0	1
1	0	1		2	0	0	1
1	0	1		2	0	0	1
1	0	1		2	0	0	1
1	0	1		2	0	0	1
1	0	1		2	0	0	1
1	0	1		2	0	0	1
1	0	1		2	0	0	1
1	0	1		2	0	0	1
1	0	1		2	0	0	1
1	0	1		2	0	0	1
1	0	1		2	0	0	1
1	0	1		2	0	0	1
1	0	1		2	0	0	1
1	0	1		2	0	0	1
1	0	1		2	0	0	1
1	0	1		2	0	0	1
1	0	1		2	0	0	1
1	0	1		2	0	0	1
1	0	1		2	0	0	1
1	0	1		2	0	0	1
1	0	1		2	0	0	1
1	0	1		2	0	0	1
1	0	1		2	0	0	1
1	0	1		2	0	0	1
1	0	0		2	0	0	1
1	0	0		2	0	0	1
1	0	0		2	0	0	1
1	0	0		2	0	0	1
1	0	0		2	0	0	1
1	0	0		2	0	0	1
1	0	0		2	0	0	1
1	0	0		2	0	0	1
1	0	0		2	0	0	1
1	0	0		2	0	0	1
1	0	0		2	0	0	1
1	0	0		2	0	0	1
1	0	0		2	0	0	1
1	0	0		2	0	0	1
1	0	0		2	0	0	1
1	0	0		2	0	0	1
1	0	0		2	0	0	1
1	0	0		2	0	0	1
1	0	0		2	0	0	1
1	0	0		2	0	0	1
1	0	0		2	0	0	1
1	0	0		2	0	0	1
1	0	0		2	0	0	1
1	0	0		2	0	0	1
1	0	0		2	0	0	1
1	0	0		2	0	0	1
1	0	0		2	0	0	1
1	0	0		2	0	0	1
1	0	0		2	0	0	1
1	0	0		2	0	0	1
1	0	0		2	0	0	1
1	0	0		2	0	0	1
1	0	0		2	0	0	1
1	0	0		2	0	0	1
1	0	0		2	0	0	1
1	0	0		2	0	0	1
1	0	0		2	0	0	1
1	0	0		2	0	0	1
1	0	0		2	0	0	1
1	0	0		2	0	0	1
1	0	0		2	0	0	1
1	0	0		2	0	0	1
1	0	0		2	0	0	1
1	0	0		2	0	0	1
1	0	0		2	0	0	1
1	0	0		2	0	0	1
1	0	0		2	0	0	1
1	0	0		2	0	0	1
1	0	0		2	0	0	1
1	0	0		2	0	0	1
1	0	0		2	0	0	1
1	0	0		2	0	0	1
1	0	0		2	0	0	1
1	0	0		2	0	0	1
1	0	0		2	0	0	1
1	0	0		2	0	0	1
1	0	0		2	0	0	1
1	0	0		2	0	0	1
1	0	0		2	0	0	1
1	0	0		2	0	0	1
1	0	0		2	0	0	1
1	0	0		2	0	0	1
1	0	0		2	0	0	0
1	0	0		2	0	0	0
1	0	0		2	0	0	0
1	0	0		2	0	0	0
1	0	0		2	0	0	0
1	0	0		2	0	0	0
1	0	0		2	0	0	0
1	0	0		2	0	0	0
1	0	0		2	0	0	0
1	0	0		2	0	0	0
1	0	0		2	0	0	0
1	0	0		2	0	0	0
1	0	0		2	0	0	0
1	0	0		2	0	0	0
1	0	0		2	0	0	0
1	0	0		2	0	0	0
1	0	0		2	0	0	0
1	0	0		2	0	0	0
1	0	0		2	0	0	0
1	0	0		2	0	0	0
1	0	0		2	0	0	0
1	0	0		2	0	0	0
1	0	0		2	0	0	0
1	0	0		2	0	0	0
1	0	0		2	0	0	0
1	0	0		2	0	0	0
1	0	0		2	0	0	0
1	0	0		2	0	0	0
1	0	0		2	0	0	0
1	0	0		2	0	0	0
1	0	0		2	0	0	0
1	0	0		2	0	0	0
1	0	0		2	0	0	0
1	0	0		2	0	0	0
1	0	0		2	0	0	0
1	0	0		2	0	0	0
1	0	0		2	0	0	0
1	0	0		2	0	0	0
1	0	0		2	0	0	0
1	0	0		2	0	0	0
1	0	0		2	0	0	0
1	0	0		2	0	0	0
1	0	0		2	0	0	0
1	0	0		2	0	0	0
1	0	0		2	0	0	0
1	0	0		2	0	0	0
1	0	0		2	0	0	0
1	0	0		2	0	0	0
1	0	0		2	0	0	0
1	0	0		2	0	0	0
1	0	0		2	0	0	0
1	1	1		2	1	1	1
1	1	1		2	1	1	1
1	1	1		2	0	1	1
1	1	1		2	0	1	1
1	1	1		2	0	1	1
1	1	1		2	0	1	1
1	1	1		2	0	1	1
1	1	1		2	0	1	1
1	1	1		2	0	1	1
1	1	1		2	0	0	1
1	1	1		2	0	0	1
1	1	1		2	0	0	1
1	0	1		2	0	0	1
1	0	1		2	0	0	1
1	0	1		2	0	0	1
1	0	1		2	0	0	1
1	0	1		2	0	0	1
1	0	1		2	0	0	1
1	0	1		2	0	0	1
1	0	1		2	0	0	1
1	0	1		2	0	0	1
1	0	1		2	0	0	1
1	0	1		2	0	0	1
1	0	1		2	0	0	1
1	0	1		2	0	0	1
1	0	1		2	0	0	1
1	0	1		2	0	0	1
1	0	1		2	0	0	1
1	0	1		2	0	0	1
1	0	1		2	0	0	1
1	0	1		2	0	0	1
1	0	1		2	0	0	1
1	0	1		2	0	0	1
1	0	1		2	0	0	1
1	0	1		2	0	0	1
1	0	1		2	0	0	1
1	0	1		2	0	0	1
1	0	1		2	0	0	1
1	0	1		2	0	0	1
1	0	1		2	0	0	1
1	0	1		2	0	0	1
1	0	1		2	0	0	1
1	0	1		2	0	0	1
1	0	0		2	0	0	1
1	0	0		2	0	0	1
1	0	0		2	0	0	1
1	0	0		2	0	0	1
1	0	0		2	0	0	1
1	0	0		2	0	0	1
1	0	0		2	0	0	1
1	0	0		2	0	0	1
1	0	0		2	0	0	1
1	0	0		2	0	0	1
1	0	0		2	0	0	1
1	0	0		2	0	0	1
1	0	0		2	0	0	1
1	0	0		2	0	0	1
1	0	0		2	0	0	1
1	0	0		2	0	0	1
1	0	0		2	0	0	1
1	0	0		2	0	0	1
1	0	0		2	0	0	1
1	0	0		2	0	0	1
1	0	0		2	0	0	1
1	0	0		2	0	0	1
1	0	0		2	0	0	1
1	0	0		2	0	0	1
1	0	0		2	0	0	1
1	0	0		2	0	0	1
1	0	0		2	0	0	1
1	0	0		2	0	0	1
1	0	0		2	0	0	1
1	0	0		2	0	0	1
1	0	0		2	0	0	1
1	0	0		2	0	0	1
1	0	0		2	0	0	1
1	0	0		2	0	0	1
1	0	0		2	0	0	1
1	0	0		2	0	0	1
1	0	0		2	0	0	1
1	0	0		2	0	0	1
1	0	0		2	0	0	1
1	0	0		2	0	0	1
1	0	0		2	0	0	1
1	0	0		2	0	0	0
1	0	0		2	0	0	0
1	0	0		2	0	0	0
1	0	0		2	0	0	0
1	0	0		2	0	0	0
1	0	0		2	0	0	0
1	0	0		2	0	0	0
1	0	0		2	0	0	0
1	0	0		2	0	0	0
1	0	0		2	0	0	0
1	0	0		2	0	0	0
1	0	0		2	0	0	0
1	0	0		2	0	0	0
1	0	0		2	0	0	0
1	0	0		2	0	0	0
1	0	0		2	0	0	0
1	0	0		2	0	0	0
1	0	0		2	0	0	0
1	0	0		2	0	0	0
1	0	0		2	0	0	0
1	0	0		2	0	0	0
1	0	0		2	0	0	0
1	0	0		2	0	0	0
1	0	0		2	0	0	0
1	0	0		2	0	0	0
1	0	0		2	0	0	0
1	0	0		2	0	0	0
1	0	0		2	0	0	0
1	0	0		2	0	0	0
1	0	0		2	0	0	0
1	0	0		2	0	0	0
1	0	0		2	0	0	0
1	0	0		2	0	0	0
1	0	0		2	0	0	0
1	0	0		2	0	0	0
1	0	0		2	0	0	0
1	0	0		2	0	0	0
1	0	0		2	0	0	0
1	0	0		2	0	0	0
1	0	0		2	0	0	0
1	0	0		2	0	0	0
1	0	0		2	0	0	0
1	0	0		2	0	0	0
1	0	0		2	0	0	0
1	0	0		2	0	0	0
1	0	0		2	0	0	0
1	0	0		2	0	0	0
1	0	0		2	0	0	0
1	0	0		2	0	0	0
1	0	0		2	0	0	0
1	0	0		2	0	0	0
1	0	0		2	0	0	0
1	0	0		2	0	0	0
1	0	0		2	0	0	0
1	0	0		2	0	0	0
1	0	0		2	0	0	0
1	0	0		2	0	0	0
1	0	0		2	0	0	0
1	0	0		2	0	0	0
1	0	0		2	0	0	0
1	0	0		2	0	0	0
1	0	0		2	0	0	0
1	0	0		2	0	0	0
1	0	0		2	0	0	0
1	0	0		2	0	0	0
1	0	0		2	0	0	0
3	1	1		3	1	1	1
3	1	1		3	1	1	1
3	1	1		3	1	1	1
3	1	1		3	1	0	1
3	1	1		3	0	0	1
3	1	1		3	0	0	1
3	1	1		3	0	0	1
3	1	1		3	0	0	1
3	0	1		3	0	0	1
3	0	1		3	0	0	1
3	0	0		3	0	0	1
3	0	0		3	0	0	1
3	0	0		3	0	0	1
3	0	0		3	0	0	1
3	0	0		3	0	0	1
3	0	0		3	0	0	1
3	0	0		3	0	0	1
3	0	0		3	0	0	1
3	0	0		3	0	0	1
3	0	0		3	0	0	1
3	0	0		3	0	0	1
3	0	0		3	0	0	1
3	0	0		3	0	0	1
3	0	0		3	0	0	1
3	0	0		3	0	0	1
3	0	0		3	0	0	1
3	0	0		3	0	0	1
3	0	0		3	0	0	1
3	0	0		3	0	0	1
3	0	0		3	0	0	1
3	0	0		3	0	0	1
3	0	0		3	0	0	1
3	0	0		3	0	0	1
3	0	0		3	0	0	1
3	0	0		3	0	0	1
3	0	0		3	0	0	1
3	0	0		3	0	0	1
3	0	0		3	0	0	1
3	0	0		3	0	0	1
3	0	0		3	0	0	1
3	0	0		3	0	0	1
3	0	0		3	0	0	1
3	0	0		3	0	0	1
3	0	0		3	0	0	1
3	0	0		3	0	0	1
3	0	0		3	0	0	1
3	0	0		3	0	0	1
3	0	0		3	0	0	1
3	0	0		3	0	0	1
3	0	0		3	0	0	1
3	0	0		3	0	0	1
3	0	0		3	0	0	1
3	0	0		3	0	0	1
3	0	0		3	0	0	1
3	0	0		3	0	0	1
3	0	0		3	0	0	1
3	0	0		3	0	0	1
3	0	0		3	0	0	1
3	0	0		3	0	0	1
3	0	0		3	0	0	1
3	0	0		3	0	0	1
3	0	0		3	0	0	1
3	0	0		3	0	0	1
3	0	0		3	0	0	1
3	0	0		3	0	0	1
3	0	0		3	0	0	1
3	0	0		3	0	0	1
3	0	0		3	0	0	1
3	0	0		3	0	0	1
3	0	0		3	0	0	1
3	0	0		3	0	0	1
3	0	0		3	0	0	1
3	0	0		3	0	0	1
3	0	0		3	0	0	1
3	0	0		3	0	0	1
3	0	0		3	0	0	1
3	0	0		3	0	0	1
3	0	0		3	0	0	1
3	0	0		3	0	0	1
3	0	0		3	0	0	1
3	0	0		3	0	0	1
3	0	0		3	0	0	1
3	0	0		3	0	0	1
3	0	0		3	0	0	1
3	0	0		3	0	0	1
3	0	0		3	0	0	1
3	0	0		3	0	0	1
3	0	0		3	0	0	1
3	0	0		3	0	0	1
3	0	0		3	0	0	1
3	0	0		3	0	0	1
3	0	0		3	0	0	1
3	0	0		3	0	0	1
3	0	0		3	0	0	1
3	0	0		3	0	0	1
3	0	0		3	0	0	1
3	0	0		3	0	0	1
3	0	0		3	0	0	1
3	0	0		3	0	0	1
3	0	0		3	0	0	1
3	0	0		3	0	0	1
3	0	0		3	0	0	1
3	0	0		3	0	0	1
3	0	0		3	0	0	1
3	0	0		3	0	0	1
3	0	0		3	0	0	1
3	0	0		3	0	0	1
3	0	0		3	0	0	1
3	0	0		3	0	0	1
3	0	0		3	0	0	1
3	0	0		3	0	0	1
3	0	0		3	0	0	1
3	0	0		3	0	0	1
3	0	0		3	0	0	1
3	0	0		3	0	0	1
3	0	0		3	0	0	1
3	0	0		3	0	0	1
3	0	0		3	0	0	1
3	0	0		3	0	0	1
3	0	0		3	0	0	1
3	0	0		3	0	0	1
3	0	0		3	0	0	1
3	0	0		3	0	0	1
3	0	0		3	0	0	1
3	0	0		3	0	0	1
3	0	0		3	0	0	1
3	0	0		3	0	0	1
3	0	0		3	0	0	1
3	0	0		3	0	0	0
3	0	0		3	0	0	0
3	0	0		3	0	0	0
3	0	0		3	0	0	0
3	0	0		3	0	0	0
3	0	0		3	0	0	0
3	0	0		3	0	0	0
3	0	0		3	0	0	0
3	0	0		3	0	0	0
3	0	0		3	0	0	0
3	0	0		3	0	0	0
3	0	0		3	0	0	0
3	0	0		3	0	0	0
3	0	0		3	0	0	0
3	0	0		3	0	0	0
3	0	0		3	0	0	0
3	0	0		3	0	0	0
3	0	0		3	0	0	0
3	0	0		3	0	0	0
3	0	0		3	0	0	0
3	0	0		3	0	0	0
3	1	1		3	1	1	1
3	1	1		3	0	1	1
3	1	1		3	0	1	1
3	1	1		3	0	1	1
3	1	1		3	0	1	1
3	1	1		3	0	1	1
3	1	1		3	0	1	1
3	1	1		3	0	1	1
3	1	1		3	0	1	1
3	1	1		3	0	1	1
3	1	1		3	0	0	1
3	1	1		3	0	0	1
3	1	1		3	0	0	1
3	1	1		3	0	0	1
3	1	1		3	0	0	1
3	0	1		3	0	0	1
3	0	1		3	0	0	1
3	0	1		3	0	0	1
3	0	1		3	0	0	1
3	0	1		3	0	0	1
3	0	1		3	0	0	1
3	0	1		3	0	0	1
3	0	1		3	0	0	1
3	0	1		3	0	0	1
3	0	1		3	0	0	1
3	0	1		3	0	0	1
3	0	1		3	0	0	1
3	0	1		3	0	0	1
3	0	1		3	0	0	1
3	0	1		3	0	0	1
3	0	1		3	0	0	1
3	0	1		3	0	0	1
3	0	1		3	0	0	1
3	0	1		3	0	0	1
3	0	1		3	0	0	1
3	0	1		3	0	0	1
3	0	1		3	0	0	1
3	0	1		3	0	0	1
3	0	1		3	0	0	1
3	0	1		3	0	0	1
3	0	1		3	0	0	1
3	0	1		3	0	0	1
3	0	1		3	0	0	1
3	0	1		3	0	0	1
3	0	1		3	0	0	1
3	0	1		3	0	0	1
3	0	1		3	0	0	1
3	0	1		3	0	0	1
3	0	1		3	0	0	1
3	0	1		3	0	0	1
3	0	1		3	0	0	1
3	0	1		3	0	0	1
3	0	1		3	0	0	1
3	0	1		3	0	0	1
3	0	1		3	0	0	1
3	0	0		3	0	0	1
3	0	0		3	0	0	1
3	0	0		3	0	0	1
3	0	0		3	0	0	1
3	0	0		3	0	0	1
3	0	0		3	0	0	1
3	0	0		3	0	0	1
3	0	0		3	0	0	1
3	0	0		3	0	0	1
3	0	0		3	0	0	1
3	0	0		3	0	0	1
3	0	0		3	0	0	1
3	0	0		3	0	0	1
3	0	0		3	0	0	1
3	0	0		3	0	0	1
3	0	0		3	0	0	1
3	0	0		3	0	0	1
3	0	0		3	0	0	1
3	0	0		3	0	0	1
3	0	0		3	0	0	1
3	0	0		3	0	0	1
3	0	0		3	0	0	1
3	0	0		3	0	0	1
3	0	0		3	0	0	1
3	0	0		3	0	0	1
3	0	0		3	0	0	1
3	0	0		3	0	0	1
3	0	0		3	0	0	1
3	0	0		3	0	0	1
3	0	0		3	0	0	1
3	0	0		3	0	0	1
3	0	0		3	0	0	1
3	0	0		3	0	0	1
3	0	0		3	0	0	1
3	0	0		3	0	0	1
3	0	0		3	0	0	1
3	0	0		3	0	0	1
3	0	0		3	0	0	1
3	0	0		3	0	0	1
3	0	0		3	0	0	1
3	0	0		3	0	0	1
3	0	0		3	0	0	1
3	0	0		3	0	0	1
3	0	0		3	0	0	1
3	0	0		3	0	0	1
3	0	0		3	0	0	1
3	0	0		3	0	0	1
3	0	0		3	0	0	1
3	0	0		3	0	0	0
3	0	0		3	0	0	0
3	0	0		3	0	0	0
3	0	0		3	0	0	0
3	0	0		3	0	0	0
3	0	0		3	0	0	0
3	0	0		3	0	0	0
3	0	0		3	0	0	0
3	0	0		3	0	0	0
3	0	0		3	0	0	0
3	0	0		3	0	0	0
3	0	0		3	0	0	0
3	0	0		3	0	0	0
3	0	0		3	0	0	0
3	0	0		3	0	0	0
3	0	0		3	0	0	0
3	0	0		3	0	0	0
3	0	0		3	0	0	0
3	0	0		3	0	0	0
3	0	0		3	0	0	0
3	0	0		3	0	0	0
3	0	0		3	0	0	0
3	0	0		3	0	0	0
3	0	0		3	0	0	0
3	0	0		3	0	0	0
3	0	0		3	0	0	0
3	0	0		3	0	0	0
3	0	0		3	0	0	0
3	0	0		3	0	0	0
3	0	0		3	0	0	0
3	0	0		3	0	0	0
3	0	0		3	0	0	0
3	0	0		3	0	0	0
3	0	0		3	0	0	0
3	0	0		3	0	0	0
3	0	0		3	0	0	0
3	0	0		3	0	0	0
3	0	0		3	0	0	0
3	0	0		3	0	0	0
3	0	0		3	0	0	0
3	0	0		3	0	0	0
3	0	0		3	0	0	0
3	0	0		3	0	0	0
3	0	0		3	0	0	0
3	0	0		3	0	0	0
3	0	0		3	0	0	0
3	0	0		3	0	0	0
3	1	1		3	1	1	1
3	1	1		3	0	1	1
3	1	1		3	0	1	1
3	1	1		3	0	1	1
3	1	1		3	0	1	1
3	1	1		3	0	0	1
3	1	1		3	0	0	1
3	1	1		3	0	0	1
3	1	1		3	0	0	1
3	1	1		3	0	0	1
3	0	1		3	0	0	1
3	0	1		3	0	0	1
3	0	1		3	0	0	1
3	0	1		3	0	0	1
3	0	1		3	0	0	1
3	0	1		3	0	0	1
3	0	1		3	0	0	1
3	0	1		3	0	0	1
3	0	1		3	0	0	1
3	0	1		3	0	0	1
3	0	1		3	0	0	1
3	0	1		3	0	0	1
3	0	1		3	0	0	1
3	0	1		3	0	0	1
3	0	1		3	0	0	1
3	0	1		3	0	0	1
3	0	1		3	0	0	1
3	0	1		3	0	0	1
3	0	1		3	0	0	1
3	0	1		3	0	0	1
3	0	1		3	0	0	1
3	0	1		3	0	0	1
3	0	1		3	0	0	1
3	0	1		3	0	0	1
3	0	1		3	0	0	1
3	0	1		3	0	0	1
3	0	1		3	0	0	1
3	0	1		3	0	0	1
3	0	1		3	0	0	1
3	0	1		3	0	0	1
3	0	1		3	0	0	1
3	0	1		3	0	0	1
3	0	1		3	0	0	1
3	0	0		3	0	0	1
3	0	0		3	0	0	1
3	0	0		3	0	0	1
3	0	0		3	0	0	1
3	0	0		3	0	0	1
3	0	0		3	0	0	1
3	0	0		3	0	0	1
3	0	0		3	0	0	1
3	0	0		3	0	0	1
3	0	0		3	0	0	1
3	0	0		3	0	0	1
3	0	0		3	0	0	1
3	0	0		3	0	0	1
3	0	0		3	0	0	1
3	0	0		3	0	0	1
3	0	0		3	0	0	1
3	0	0		3	0	0	1
3	0	0		3	0	0	1
3	0	0		3	0	0	1
3	0	0		3	0	0	1
3	0	0		3	0	0	1
3	0	0		3	0	0	1
3	0	0		3	0	0	1
3	0	0		3	0	0	1
3	0	0		3	0	0	1
3	0	0		3	0	0	1
3	0	0		3	0	0	1
3	0	0		3	0	0	1
3	0	0		3	0	0	1
3	0	0		3	0	0	1
3	0	0		3	0	0	1
3	0	0		3	0	0	1
3	0	0		3	0	0	1
3	0	0		3	0	0	1
3	0	0		3	0	0	1
3	0	0		3	0	0	1
3	0	0		3	0	0	1
3	0	0		3	0	0	1
3	0	0		3	0	0	1
3	0	0		3	0	0	1
3	0	0		3	0	0	1
3	0	0		3	0	0	1
3	0	0		3	0	0	1
3	0	0		3	0	0	1
3	0	0		3	0	0	1
3	0	0		3	0	0	1
3	0	0		3	0	0	1
3	0	0		3	0	0	1
3	0	0		3	0	0	1
3	0	0		3	0	0	1
3	0	0		3	0	0	1
3	0	0		3	0	0	1
3	0	0		3	0	0	1
3	0	0		3	0	0	1
3	0	0		3	0	0	1
3	0	0		3	0	0	1
3	0	0		3	0	0	1
3	0	0		3	0	0	1
3	0	0		3	0	0	1
3	0	0		3	0	0	1
3	0	0		3	0	0	1
3	0	0		3	0	0	1
3	0	0		3	0	0	1
3	0	0		3	0	0	1
3	0	0		3	0	0	1
3	0	0		3	0	0	1
3	0	0		3	0	0	1
3	0	0		3	0	0	1
3	0	0		3	0	0	1
3	0	0		3	0	0	1
3	0	0		3	0	0	1
3	0	0		3	0	0	1
3	0	0		3	0	0	1
3	0	0		3	0	0	1
3	0	0		3	0	0	1
3	0	0		3	0	0	1
3	0	0		3	0	0	1
3	0	0		3	0	0	1
3	0	0		3	0	0	1
3	0	0		3	0	0	1
3	0	0		3	0	0	1
3	0	0		3	0	0	1
3	0	0		3	0	0	1
3	0	0		3	0	0	1
3	0	0		3	0	0	1
3	0	0		3	0	0	1
3	0	0		3	0	0	1
3	0	0		3	0	0	0
3	0	0		3	0	0	0
3	0	0		3	0	0	0
3	0	0		3	0	0	0
3	0	0		3	0	0	0
3	0	0		3	0	0	0
3	0	0		3	0	0	0
3	0	0		3	0	0	0
3	0	0		3	0	0	0
3	0	0		3	0	0	0
3	0	0		3	0	0	0
3	0	0		3	0	0	0
3	0	0		3	0	0	0
3	0	0		3	0	0	0
3	0	0		3	0	0	0
3	0	0		3	0	0	0
3	0	0		3	0	0	0
3	0	0		3	0	0	0
3	0	0		3	0	0	0
3	0	0		3	0	0	0
3	1	1		3	1	1	1
3	1	1		3	1	1	1
3	1	1		3	1	1	1
3	1	1		3	0	1	1
3	1	1		3	0	1	1
3	1	1		3	0	1	1
3	1	1		3	0	1	1
3	1	1		3	0	1	1
3	1	1		3	0	1	1
3	1	1		3	0	1	1
3	1	1		3	0	1	1
3	1	1		3	0	1	1
3	1	1		3	0	1	1
3	0	1		3	0	0	1
3	0	1		3	0	0	1
3	0	1		3	0	0	1
3	0	1		3	0	0	1
3	0	1		3	0	0	1
3	0	1		3	0	0	1
3	0	1		3	0	0	1
3	0	1		3	0	0	1
3	0	1		3	0	0	1
3	0	1		3	0	0	1
3	0	1		3	0	0	1
3	0	1		3	0	0	1
3	0	1		3	0	0	1
3	0	1		3	0	0	1
3	0	1		3	0	0	1
3	0	1		3	0	0	1
3	0	1		3	0	0	1
3	0	1		3	0	0	1
3	0	1		3	0	0	1
3	0	1		3	0	0	1
3	0	1		3	0	0	1
3	0	1		3	0	0	1
3	0	1		3	0	0	1
3	0	1		3	0	0	1
3	0	1		3	0	0	1
3	0	1		3	0	0	1
3	0	1		3	0	0	1
3	0	1		3	0	0	1
3	0	1		3	0	0	1
3	0	1		3	0	0	1
3	0	1		3	0	0	1
3	0	1		3	0	0	1
3	0	1		3	0	0	1
3	0	1		3	0	0	1
3	0	1		3	0	0	1
3	0	0		3	0	0	1
3	0	0		3	0	0	1
3	0	0		3	0	0	1
3	0	0		3	0	0	1
3	0	0		3	0	0	1
3	0	0		3	0	0	1
3	0	0		3	0	0	1
3	0	0		3	0	0	1
3	0	0		3	0	0	1
3	0	0		3	0	0	1
3	0	0		3	0	0	1
3	0	0		3	0	0	1
3	0	0		3	0	0	1
3	0	0		3	0	0	1
3	0	0		3	0	0	1
3	0	0		3	0	0	1
3	0	0		3	0	0	1
3	0	0		3	0	0	1
3	0	0		3	0	0	1
3	0	0		3	0	0	1
3	0	0		3	0	0	1
3	0	0		3	0	0	1
3	0	0		3	0	0	1
3	0	0		3	0	0	1
3	0	0		3	0	0	1
3	0	0		3	0	0	1
3	0	0		3	0	0	1
3	0	0		3	0	0	1
3	0	0		3	0	0	1
3	0	0		3	0	0	1
3	0	0		3	0	0	1
3	0	0		3	0	0	1
3	0	0		3	0	0	1
3	0	0		3	0	0	1
3	0	0		3	0	0	1
3	0	0		3	0	0	1
3	0	0		3	0	0	1
3	0	0		3	0	0	1
3	0	0		3	0	0	1
3	0	0		3	0	0	1
3	0	0		3	0	0	1
3	0	0		3	0	0	1
3	0	0		3	0	0	1
3	0	0		3	0	0	1
3	0	0		3	0	0	1
3	0	0		3	0	0	1
3	0	0		3	0	0	1
3	0	0		3	0	0	1
3	0	0		3	0	0	1
3	0	0		3	0	0	1
3	0	0		3	0	0	1
3	0	0		3	0	0	1
3	0	0		3	0	0	1
3	0	0		3	0	0	1
3	0	0		3	0	0	1
3	0	0		3	0	0	1
3	0	0		3	0	0	1
3	0	0		3	0	0	1
3	0	0		3	0	0	1
3	0	0		3	0	0	0
3	0	0		3	0	0	0
3	0	0		3	0	0	0
3	0	0		3	0	0	0
3	0	0		3	0	0	0
3	0	0		3	0	0	0
3	0	0		3	0	0	0
3	0	0		3	0	0	0
3	0	0		3	0	0	0
3	0	0		3	0	0	0
3	0	0		3	0	0	0
3	0	0		3	0	0	0
3	0	0		3	0	0	0
3	0	0		3	0	0	0
3	0	0		3	0	0	0
3	0	0		3	0	0	0
3	0	0		3	0	0	0
3	0	0		3	0	0	0
3	0	0		3	0	0	0
3	0	0		3	0	0	0
3	0	0		3	0	0	0
3	0	0		3	0	0	0
3	0	0		3	0	0	0
3	0	0		3	0	0	0
3	0	0		3	0	0	0
3	0	0		3	0	0	0
3	0	0		3	0	0	0
3	0	0		3	0	0	0
3	0	0		3	0	0	0
3	0	0		3	0	0	0
3	0	0		3	0	0	0
3	0	0		3	0	0	0
3	0	0		3	0	0	0
3	0	0		3	0	0	0
3	0	0		3	0	0	0
3	0	0		3	0	0	0
3	0	0		3	0	0	0
3	0	0		3	0	0	0
3	0	0		3	0	0	0
3	0	0		3	0	0	0
3	0	0		3	0	0	0
3	0	0		3	0	0	0
3	0	0		3	0	0	0
6	1	1		4	1	1	1
6	1	1		4	1	1	1
6	1	1		4	1	1	1
6	1	1		4	1	1	1
6	1	1		4	0	0	1
6	1	1		4	0	0	1
6	1	1		4	0	0	1
6	1	1		4	0	0	1
6	1	1		4	0	0	1
6	0	1		4	0	0	1
6	0	1		4	0	0	1
6	0	1		4	0	0	1
6	0	1		4	0	0	1
6	0	1		4	0	0	1
6	0	1		4	0	0	1
6	0	0		4	0	0	1
6	0	0		4	0	0	1
6	0	0		4	0	0	1
6	0	0		4	0	0	1
6	0	0		4	0	0	1
6	0	0		4	0	0	1
6	0	0		4	0	0	1
6	0	0		4	0	0	1
6	0	0		4	0	0	1
6	0	0		4	0	0	1
6	0	0		4	0	0	1
6	0	0		4	0	0	1
6	0	0		4	0	0	1
6	0	0		4	0	0	1
6	0	0		4	0	0	1
6	0	0		4	0	0	1
6	0	0		4	0	0	1
6	0	0		4	0	0	1
6	0	0		4	0	0	1
6	0	0		4	0	0	1
6	0	0		4	0	0	1
6	0	0		4	0	0	1
6	0	0		4	0	0	1
6	0	0		4	0	0	1
6	0	0		4	0	0	1
6	0	0		4	0	0	1
6	0	0		4	0	0	1
6	0	0		4	0	0	1
6	0	0		4	0	0	1
6	0	0		4	0	0	1
6	0	0		4	0	0	1
6	0	0		4	0	0	1
6	0	0		4	0	0	1
6	0	0		4	0	0	1
6	0	0		4	0	0	1
6	0	0		4	0	0	1
6	0	0		4	0	0	1
6	0	0		4	0	0	1
6	0	0		4	0	0	1
6	0	0		4	0	0	1
6	0	0		4	0	0	1
6	0	0		4	0	0	1
6	0	0		4	0	0	1
6	0	0		4	0	0	1
6	0	0		4	0	0	1
6	0	0		4	0	0	1
6	0	0		4	0	0	1
6	0	0		4	0	0	1
6	0	0		4	0	0	1
6	0	0		4	0	0	1
6	0	0		4	0	0	1
6	0	0		4	0	0	1
6	0	0		4	0	0	1
6	0	0		4	0	0	1
6	0	0		4	0	0	1
6	0	0		4	0	0	1
6	0	0		4	0	0	1
6	0	0		4	0	0	1
6	0	0		4	0	0	1
6	0	0		4	0	0	1
6	0	0		4	0	0	1
6	0	0		4	0	0	1
6	0	0		4	0	0	1
6	0	0		4	0	0	1
6	0	0		4	0	0	1
6	0	0		4	0	0	1
6	0	0		4	0	0	1
6	0	0		4	0	0	1
6	0	0		4	0	0	1
6	0	0		4	0	0	1
6	0	0		4	0	0	1
6	0	0		4	0	0	1
6	0	0		4	0	0	1
6	0	0		4	0	0	1
6	0	0		4	0	0	1
6	0	0		4	0	0	1
6	0	0		4	0	0	1
6	0	0		4	0	0	1
6	0	0		4	0	0	1
6	0	0		4	0	0	1
6	0	0		4	0	0	1
6	0	0		4	0	0	1
6	0	0		4	0	0	1
6	0	0		4	0	0	1
6	0	0		4	0	0	1
6	0	0		4	0	0	1
6	0	0		4	0	0	1
6	0	0		4	0	0	1
6	0	0		4	0	0	1
6	0	0		4	0	0	1
6	0	0		4	0	0	1
6	0	0		4	0	0	1
6	0	0		4	0	0	1
6	0	0		4	0	0	1
6	0	0		4	0	0	1
6	0	0		4	0	0	1
6	0	0		4	0	0	1
6	0	0		4	0	0	1
6	0	0		4	0	0	1
6	0	0		4	0	0	1
6	0	0		4	0	0	1
6	0	0		4	0	0	1
6	0	0		4	0	0	1
6	0	0		4	0	0	1
6	0	0		4	0	0	1
6	0	0		4	0	0	1
6	0	0		4	0	0	1
6	0	0		4	0	0	1
6	0	0		4	0	0	1
6	0	0		4	0	0	1
6	0	0		4	0	0	1
6	0	0		4	0	0	1
6	0	0		4	0	0	1
6	0	0		4	0	0	1
6	0	0		4	0	0	1
6	0	0		4	0	0	0
6	0	0		4	0	0	0
6	0	0		4	0	0	0
6	0	0		4	0	0	0
6	0	0		4	0	0	0
6	0	0		4	0	0	0
6	0	0		4	0	0	0
6	0	0		4	0	0	0
6	0	0		4	0	0	0
6	0	0		4	0	0	0
6	0	0		4	0	0	0
6	0	0		4	0	0	0
6	0	0		4	0	0	0
6	0	0		4	0	0	0
6	0	0		4	0	0	0
6	0	0		4	0	0	0
6	0	0		4	0	0	0
6	0	0		4	0	0	0
6	0	0		4	0	0	0
6	1	1		4	1	1	1
6	1	1		4	1	1	1
6	1	1		4	0	1	1
6	1	1		4	0	1	1
6	1	1		4	0	1	1
6	1	1		4	0	1	1
6	1	1		4	0	1	1
6	1	1		4	0	1	1
6	1	1		4	0	1	1
6	1	1		4	0	1	1
6	1	1		4	0	1	1
6	1	1		4	0	1	1
6	1	1		4	0	1	1
6	1	1		4	0	1	1
6	1	1		4	0	0	1
6	1	0		4	0	0	1
6	1	0		4	0	0	1
6	1	0		4	0	0	1
6	1	0		4	0	0	1
6	1	0		4	0	0	1
6	1	0		4	0	0	1
6	1	0		4	0	0	1
6	1	0		4	0	0	1
6	0	0		4	0	0	1
6	0	0		4	0	0	1
6	0	0		4	0	0	1
6	0	0		4	0	0	1
6	0	0		4	0	0	1
6	0	0		4	0	0	1
6	0	0		4	0	0	1
6	0	0		4	0	0	1
6	0	0		4	0	0	1
6	0	0		4	0	0	1
6	0	0		4	0	0	1
6	0	0		4	0	0	1
6	0	0		4	0	0	1
6	0	0		4	0	0	1
6	0	0		4	0	0	1
6	0	0		4	0	0	1
6	0	0		4	0	0	1
6	0	0		4	0	0	1
6	0	0		4	0	0	1
6	0	0		4	0	0	1
6	0	0		4	0	0	1
6	0	0		4	0	0	1
6	0	0		4	0	0	1
6	0	0		4	0	0	1
6	0	0		4	0	0	1
6	0	0		4	0	0	1
6	0	0		4	0	0	1
6	0	0		4	0	0	1
6	0	0		4	0	0	1
6	0	0		4	0	0	1
[truncated: 1,595 more rows]

## Sheet: consumption data sugar & water
Group	water	se		sugar	se		Group 6 hours	water	sugar	Group 10 days	water	sugar
10 days	average per cage per day			average per cage per day			Control	31.5068	24.6575	Control	75.8552	71.1909
Control	89.98	7.90332		73.3597	2.16114		Control	16.3265	21.7687	Control	109.881	67.7673
Sivanto	159.318	34.4362		81.8443	3.86244		Control	24.3243	25.6757	Control	78.8065	68.2803
							Control	20.4082	24.4898	Control	95.3768	60.9778
							Sivanto	17.8082	31.5068	Sivanto	96.7284	92.9897
Group	water	se		sugar	se		Sivanto	34.3284	22.3881	Sivanto	257.015	96.4055
Control	23.1415	3.23127		24.1479	0.835228		Sivanto	33.3333	43.3333	Sivanto	133.051	82.5231
Sivanto	26.2547	4.3932		33.3296	4.38497		Sivanto	19.5489	36.0902	Sivanto	150.477	80.6812
							Transform	102.326	46.5116
							Transform	76.0563	38.0282
							Transform	72.5806	42.5806
							Transform	52.1739	16.0535
